# Supplementary material for: Typology of birth centres in the Netherlands using the Rainbow model of integrated care: results of the Dutch Birth Centre Study
Source: BMC Health Serv Res. 2017 Jun 21;17:426. doi: 10.1186/s12913-017-2350-9 (PMC5479044; doi:10.1186/s12913-017-2350-9)
Supplement: Supplementary file 1 — Dutch Birth Centre Integration Questionnaire. A translation of the questionnaire (from Dutch to English) used in this study. (XLSX 18 kb) [file 12913_2017_2350_MOESM1_ESM.xlsx]

## Sheet: Add file 1
Dimension	Determinant	Question	Description in question	score
Clinical Integration	Case management	When a client has to be referred to obstetric care during labour...	the community midwife in charge will not accompany the client to the obstetric unit and communication to other colleagues only takes place by referral letters	1
			the community midwife in charge will not accompany the client to the obstetric unit and communication to other colleagues takes place by phone	2
			the community midwife accompanies the client to the hospital and transfer to the specialist takes place at the delivery room. The community midwife useally does not stay at the delivery room.	3
			prior to the childbirth an agreement is made about who is casemanager and this health care provider remains with the client until she has given birth.	4
	Continuity	In the birth centre...	no or hardly any attention is paid to ensure that the client can experience a flowing care process	1
			we try to ensure that clients may experience a flowing care process, by sharing information about the client (eg at a transferral) by phone and in writing with professionals in the care chain.	2
			we use a joint health record with various disciplines (eg community midwives and gynaecologists).	3
			we use a joint health record with various disciplines (eg community midwives and gynecologists) and we ensure continuity of care by casemanagement	4
	Individual multidisciplinary care plan	Within the birth centre…	we do not use a birth plan	1
			we use a birth plan at request of the client	2
			the birth plan is used actively by most disciplines (but not sufficient attention is given by everyone to meet clients desires)	3
			we encourage clients to use a birth plan and we ensure that the birth plan arrives at each discipline (e.g. in case of a referral)	4
	Client participation	In the birth centre...	Client experiences are not evaluated	1
			Client experiences are evaluated and data are used to improve the care process	2
			Clients are involved actively in improving the care process (e.g. in a client council or focus group)	3
			Clients are actively involved in decisions about care provision and services by the birth center. They are represented in the government of the birth centre.	4
Professional Integration	Inter-professional education	In the birth centre...	each discipline / organization organise its own education	1
			multidisciplinary education is offered to all disciplines, but not compulsoried	2
			multidisciplinary education is offered to all disciplines. Some of them are compulsorily (such as acting in emergency situations)	3
			multidisciplinary education regarding emergency situations (such as CPR) is regulary compulsorily attended by all disciplines, as a regular feature of a common policy	4
	Shared vision between professionals	In the birth centre...	did not formulate a shared vision with other disciplines	1
			has formulated a shared vision with other disciplines, but not everyone do propagate the vision	2
			has formulated a shared vision with other disciplines, which is propagated by all disciplines	3
			has formulated a shared vision with other disciplines, including for long term, in which parties be held responsible for realizing the vision	4
	Multidisciplinary guidelines and protocols	In the birth centre...	we do not have multidisciplinary protocols	1
			each discipline uses its own protocols and for a few indications agreements are made with other disciplines	2
			we use multidisciplinary guidelines and protocols, but we do not call each other to account when from the protocol is departed	3
			we use multidisciplinary guidelines and protocols. When is departed from the protocol, we give (grounded) account to each other why is departed from the protocol	4
	Inter-professional governance	In the birth centre...	each discipline is solely responsible for the quality of his or her own care provided	1
			we have made agreements how to inform each other about statistics of quality of care	2
			we regularly consider with each other the results of the care process	3
			we feel jointly responsible for the entire care process. Openness and transparency of each other's results and policy is a matter of course	4
Organizational Integration	Interest management	Within the birth centre…	we never discuss organizational interests with other disciplines	1
			we occasionally discuss with other disciplines what are organizational interests to collaborate	2
			we regularly discuss with other disciplines organizational interests to collaborate	3
			we have clearly made explicit organizational interests to each other	4
	Performance management	With other disciplines, the birth centre has…	not formulated joint targets	1
			formulated joint targets, but no determined steps are taken to achieve the targets	2
			formulated shared targets which are measured and evaluated	3
			formulated shared targets which are regularly be measured and evaluated. Everyone feels responsible for achieving the targets	4
	Learning organisations	By the birth centre...	the care provided is not evaluated with various disciplines	1
			the care is occasionally evaluated by various disciplines	2
			the care is regularly evaluated by various disciplines	3
			the care is structurally evaluated by various disciplines and, if necessary, points for improvement will be formulated	4
	Complaints procedure	Within the birth centre…	each discipline has its own complaints procedure	1
			in case of a complaint, the total care process is reviewed	2
			complaints are jointly taken up and processed	3
			there is one complaints procedure for the total care process	4
System Integration	Available resources	The birth centre...	does not have its own resources	1
			is largely funded by one party. We regularly have insufficient resources to achieve our targets	2
			consists of several organizations that equally contribute to the necessary resources (euro and manpower). We usually have sufficient resources to achieve our goals	3
			consists of several organizations that equally contribute to the necessary resources (euro and manpower). There are structural agreements with stakeholders on additional resources. We have sufficient resources to achieve our objectives.	4
	Stakeholdermanagement	In the relationship with stakeholders (e.g. health insurance company)	each organization speaks only on behalf of itself	1
			information received from the stakeholders is shared with each other	2
			coordination take place between different professionals or organizations	3
			stakeholders are approached coordinated (or there is policy )	4
	Good governance	In relation to external formation of an image...	the birth centre is not visible to external stakeholders such as local authorities and health insurance company	1
			we ensure that the birth centre is visible to our key stakeholders. We do not do this with other disciplines	2
			we ensure that the birth centre is visible to our key stakeholders. We do this together with other disciplines	3
			we involve key stakeholders actively in formulation our policy	4
	Environmental climate	In our region…	are many community midwifery practices, maternity care organizations and multiple Maternity Care Collaboration and Consultations Groups	1
			are many community midwifery practices, maternity care organizations and several hospitals,which together form one Maternity Care Collaboration and Consultations Group	2
			are some community midwifery practices and maternity care organizations and one hospital.	3
			our birth centre as one organization (consisting of multiple disciplines) is the only provider in the region	4
Functional Integration	Information management	The ICT systems of the various disciplines/ organizations In the birth centre...	are not integrated (the client tells her story again and again at every health care provider)	1
			be (partially) shared between professionals or phrase open to different caregivers	2
			form one system	3
			form one system and is accessed by the client (has access to its own health record)	4
	Resourcemanagement	In the birth centre...	only the birth center is established	1
			also another discipline / organization is established (eg midwifery practice)	2
			a few disciplines / organizations are established (eg,midwifery practice and a lactation consultant)	3
			several disciplines / organization are located: actually all disciplines are established (eg both community- and clinical midwives, gynaecologists, pediatricians)	4
	Servicemanagement	On aspects of client servicemanagement (e.g. shared phonenumber, website, ICT accessibility...	in this birth center little or nothing is shared by health care providers from different disciplines	1
			there are some shared facilities (such as a joint information brochure)	2
			many things are shared, but each discipline also has its own activities (eg we have a joint website, but all of us also has our own website)	3
			we present ourselves as one organization (for example, we have one phone number and one website)	4
	Regular feedback of performance indicators	In the birth centre...	health care providers from various disciplines only receive informationabout their own quality indicators (eg Zizo indicators)	1
			health care providers from different disciplines inform each other about their performance (results delivered quality indicators)	2
			health care providers from different disciplines discuss each performance (results delivered quality indicators)	3
			health care provides from different disciplines share common quality indicators for the total care process	4
Normative Integration	Reliable behaviour	Within the birth centre…	agreements and promises are often not fulfilled	1
			some health care providers fulfill agreements and promises	2
			most of health care providers fulfill agreements and promises	3
			actually all health care providers fulfill agreements and promises	4
	Visionary leadership	Within the birth centre…	there are no people with a vision who encourage me to collaboration	1
			there are some people with a vision on collaboration that appeal to me	2
			there are some people with a vision on collaboration that inspire and enthuse me to collaborate	3
			there are some people with a vision on collaboration that inspire and enthuse me to collaborate and encourage me to take action	4
	Quality features of the informal collaboration	In the birth centre...	each discipline has its own culture and informal contacts remain within their own discipline	1
			each discipline has its own culture and regular activities are undertaken consciously to get to know each other	2
			various disciplines have good mutual informal relations but cultural differences are still noticeable	3
			there is one's own (shared) culture in which mutual informal relations between all disciplines are fine	4
	Trust	In the birth centre...	no confidence in the health care providers of other disciplines whith whom I collaborate	1
			little confidence in the health care providers of other disciplines whith whom I collaborate	2
			confidence in health care providers of other disciplines with whom I collaborate; I know them well and can trust anyone	3
			confidence in health care providers of other disciplines with whom I collaborate, we pay attention to keep good confidence by making it a subject of discussion	4
